# Supplementary material for: Multidimensional Scaling of Cognitive Ability and Academic Achievement Scores
Source: J Intell. 2022 Dec 1;10(4):117. doi: 10.3390/jintelligence10040117 (PMC9785841; doi:10.3390/jintelligence10040117)
Supplement: Supplementary file 1 [file jintelligence-10-00117-s001.zip]

Archive with 1 entries (1 files):
- jintelligence-1972189-supplementary.html
